# Supplementary material for: Loss of SOCS1 in Donor T Cells Exacerbates Intestinal GVHD by Driving a Chemokine‐Dependent Pro‐Inflammatory Immune Microenvironment
Source: Adv Sci (Weinh). 2026 Jan 25;13(18):e13735. doi: 10.1002/advs.202513735 (PMC13042394; doi:10.1002/advs.202513735)
Supplement: Supplementary file 2 — Supporting File: advs73975‐sup‐0002‐DataFile.zip. [file ADVS-13-e13735-s002.zip]

Archive with 5 entries (5 files):
- Supplementary Data 5.csv
- Supplementary Data 4.csv
- Supplementary Data 3.csv
- Supplementary Data 1.csv
- Supplementary Data 2.csv
