# Supplementary material for: Loss of SOCS1 in Donor T Cells Exacerbates Intestinal GVHD by Driving a Chemokine‐Dependent Pro‐Inflammatory Immune Microenvironment
Source: Adv Sci (Weinh). 2026 Jan 25;13(18):e13735. doi: 10.1002/advs.202513735 (PMC13042394; doi:10.1002/advs.202513735)
Supplement: Supplementary file 2 — Supporting File: advs73975‐sup‐0002‐DataFile.zip. [file ADVS-13-e13735-s002.zip › Supplementary Data 5.csv]

Manufacturer	Name	Format	Clone	Cat.
BioLegend	H-2b	BV510	AF6-88.5	116523
BioLegend	H-2d	PB	SF1-1.1	116616
BioLegend	H-2d	BV605	SF1-1.1	116631
BioLegend	CD45	Percp.cy5.5	S18009F	157208
BioLegend	CD3	FITC	500A2	152304
BioLegend	CD3	AF700	500A2	152315
BioLegend	CD4	AF700	RM4-4	116022
BioLegend	CD4	BV785	RM4-5	100552
BioLegend	CD4	BV750	GK1.5	100467
BioLegend	CD8	BV570	53-6.7	100740
BioLegend	CD44	PE-CY7	IM7	103030
BioLegend	CD62L	BV785	MEL-14	104440
BioLegend	CD25	APC	QA19A49	162106
BioLegend	CD69	PE	H1.2F3	104508
BioLegend	IFN-¦Ã	APC	W18272D	163514
eBioscience	Granzyme B	450	NGZB	48-8898-82
BioLegend	TNF-¦Á	PE	MP6-XT22	506306
eBioscience	IL-2	PE-cy7	JES6-5H4	25-7021-82
BioLegend	CD107a	BV711	1D4B	121631
BioLegend	Peforin	AF488	S16009B	154410
eBioscience	CD11b	BV480	M1/70	414-0112-82
BioLegend	CD11c	R718	N418	117372
BioLegend	Ly6G	BV650	1A8	127641
BioLegend	Ly6C	BV605	HK1.4	128036
BioLegend	F4/80	BV785	BM8	123141
BioLegend	CCR2	Pe/Dazzle594	SA203G11	150636
eBioscience	CXCR3	Super Bright 436	CXCR3-173	62-1831-82
BioLegend	CCR5	APC	HM-CCR5	107012
BioLegend	iNOS	PE	W16030C	696806
BioLegend	CCL5	Pe-cy7	2E9/CCL5	149106
BioLegend	CD80	PE	16-10A1	104707
BioLegend	CD86	APC	A17199A	159216
BioLegend	CD206	Pe-cy7	C068C2	141720
BioLegend	I-A/I-E	BV421	M5/114.15.2	107632
BioLegend	Zombie NIR	-	-	423105
CST	pStat1 (Tyr701)	-	-	9167T
CST	Stat2 (D9J7L)	-	-	72604S
CST	CTCF	-	-	3418T
CST	H3K27ac	-	-	8173T
CST	H3K4me3	-	-	9751T
CST	IgG	-	-	2729S
