# Supplementary material for: Loss of SOCS1 in Donor T Cells Exacerbates Intestinal GVHD by Driving a Chemokine‐Dependent Pro‐Inflammatory Immune Microenvironment
Source: Adv Sci (Weinh). 2026 Jan 25;13(18):e13735. doi: 10.1002/advs.202513735 (PMC13042394; doi:10.1002/advs.202513735)
Supplement: Supplementary file 2 — Supporting File: advs73975‐sup‐0002‐DataFile.zip. [file ADVS-13-e13735-s002.zip › Supplementary Data 4.csv]

scRNAseq.CD8T cells	p_val	avg_log2FC	pct.1	pct.2	p_val_adj	change	sign
CXCR4	0	-2.514374606	0.334	0.935	0	DOWN	CXCR4
CX3CR1	0	5.1050239510013	0.346	0.017	0	UP	CX3CR1
CCL5	0	1.22650393536529	0.865	0.586	0	UP	CCL5
CCR7	0	-2.241458169	0.075	0.308	0	DOWN	CCR7
CCR5	1.48911252318708e-205	4.57849202989526	0.074	0.003	3.7171226803796e-201	UP	CCR5
XCL2	3.38241393141118e-120	1.83723884979506	0.118	0.038	8.4431816555886e-116	UP	XCL2
SOCS1	2.01577599902074e-91	-1.136597164	0.084	0.185	5.03178004875557e-87	DOWN	SOCS1
CCL4	6.3576324195908e-38	-0.140583681	0.343	0.26	1.58699220457826e-33	NOT	CCL4
DPP4	1.45324138841401e-33	1.11873325403865	0.081	0.043	3.62758115375906e-29	UP	DPP4
CCR1	6.1057955348274e-32	3.87527581278917	0.012	0.001	1.52412868140362e-27	UP	CCR1
CXCR6	1.07431567180612e-21	1.85064494825215	0.018	0.005	2.68170677996243e-17	UP	CXCR6
CXCR3	1.50292140018353e-21	0.675367323434301	0.104	0.068	3.75159239913813e-17	UP	CXCR3
CXCL16	3.86552333057874e-16	-2.420657074	0.002	0.014	9.64911933779065e-12	DOWN	CXCL16
CCL23	2.28048449724286e-15	4.82727043987834	0.005	0	5.69254540201762e-11	UP	CCL23
CCL3	3.62342102757578e-11	0.902660231868448	0.053	0.035	9.04478356903466e-07	UP	CCL3
CCL25	9.69402986407058e-10	5.36070263995942	0.003	0	2.4198237346693e-05	UP	CCL25
CCR2	1.20560167976632e-09	2.52018085396661	0.005	0.001	3.00942291303269e-05	UP	CCR2
CCR6	1.62216853552352e-09	-2.069969986	0.002	0.008	4.04925709837382e-05	DOWN	CCR6
CCR9	1.96460424199824e-08	-2.783227153	0.001	0.005	0.000490404510887601	DOWN	CCR9
CCRL2	8.36264400919005e-08	1.18137894051485	0.012	0.006	0.00208748319757402	UP	CCRL2
CXCR1	1.81602250102568e-07	1.86279687350748	0.004	0.001	0.00453315536706031	UP	CXCR1
CCR4	1.49213268033896e-06	-0.793609171	0.008	0.015	0.0372466159666212	DOWN	CCR4
CCL28	1.23561681884416e-05	-0.276662744	0.057	0.073	0.308434670319879	NOT	CCL28
CCL4L2	3.0097672829013e-05	-0.530854699	0.044	0.033	0.751298109157822	NOT	CCL4L2
CXCL10	0.000298911285430656	4.22319911620948	0.001	0	1	NOT	CXCL10
ARMCX3	0.000737734719363026	0.406748738216458	0.113	0.1	1	NOT	ARMCX3
CXCR5	0.00172749616549091	-0.665769571	0.006	0.01	1	NOT	CXCR5
XCL1	0.00439593028532867	0.48204572507984	0.016	0.012	1	NOT	XCL1
CXCL8	0.00595066020103027	-0.386010931	0.006	0.009	1	NOT	CXCL8
CCL3L1	0.0887865590536543	0.157610774581903	0.017	0.014	1	NOT	CCL3L1
CCL27	0.0988114717135593	-1.420657074	0	0.001	1	NOT	CCL27
CCR10	0.116990313947806	-0.575167023	0.003	0.004	1	NOT	CCR10
CCL14	0.171766722180054	1.90127102132212	0	0	1	NOT	CCL14
CCL20	0.205019631446687	-1.098728979	0	0	1	NOT	CCL20
CCR8	0.238344341145236	1.31630852060096	0	0	1	NOT	CCR8
ARMCX3-AS1	0.238344341145236	1.31630852060096	0	0	1	NOT	ARMCX3-AS1
CX3CL1	0.247844427858569	1.48623352204327	0	0	1	NOT	CX3CL1
CXCL2	0.252646734126554	1.02680190340598	0.001	0.001	1	NOT	CXCL2
CCL18	0.436699028098629	1.22319911620948	0	0	1	NOT	CCL18
NCCRP1	0.464396088579654	-0.098728979	0	0	1	NOT	NCCRP1
CXCL5	0.525360766600562	1.63823661548832	0	0	1	NOT	CXCL5
CXCL14	0.653502703647853	0.901271021322117	0	0	1	NOT	CXCL14
CCR3	0.733439238672759	0.678878599985669	0.001	0	1	NOT	CCR3
CXCL3	0.73357236192923	0.415844194151875	0.001	0	1	NOT	CXCL3
CXCL13	0.809740675135342	1.48623352204327	0	0	1	NOT	CXCL13
CXCL1	0.955472864598374	0.316308520600961	0	0	1	NOT	CXCL1
CCL2	0.955472864598374	0.316308520600961	0	0	1	NOT	CCL2
CXCR2	0.993145755741294	0.223199116209479	0.001	0.001	1	NOT	CXCR2
XCR1	1	0.901271021322117	0	0	1	NOT	XCR1
CXCL6	1	0.901271021322117	0	0	1	NOT	CXCL6
CXCL9	1	0.901271021322117	0	0	1	NOT	CXCL9
CXCL11	1	0.901271021322117	0	0	1	NOT	CXCL11
CCL26	1	0.901271021322117	0	0	1	NOT	CCL26
CCL24	1	0.901271021322117	0	0	1	NOT	CCL24
CCL19	1	0.901271021322117	0	0	1	NOT	CCL19
CXCL12	1	0.901271021322117	0	0	1	NOT	CXCL12
CCL22	1	0.901271021322117	0	0	1	NOT	CCL22
CCL17	1	0.901271021322117	0	0	1	NOT	CCL17
CCL7	1	0.901271021322117	0	0	1	NOT	CCL7
CCL8	1	0.901271021322117	0	0	1	NOT	CCL8
CCL13	1	0.901271021322117	0	0	1	NOT	CCL13
CCL1	1	0.901271021322117	0	0	1	NOT	CCL1
CCL16	1	0.901271021322117	0	0	1	NOT	CCL16
CXCL17	1	0.901271021322117	0	0	1	NOT	CXCL17
