# Supplementary material for: Loss of SOCS1 in Donor T Cells Exacerbates Intestinal GVHD by Driving a Chemokine‐Dependent Pro‐Inflammatory Immune Microenvironment
Source: Adv Sci (Weinh). 2026 Jan 25;13(18):e13735. doi: 10.1002/advs.202513735 (PMC13042394; doi:10.1002/advs.202513735)
Supplement: Supplementary file 2 — Supporting File: advs73975‐sup‐0002‐DataFile.zip. [file ADVS-13-e13735-s002.zip › Supplementary Data 3.csv]

	p_val	avg_log2FC	pct.1	pct.2	p_val_adj	change	sign
Ccl5	0	2.48877431730167	0.647	0.222	0	UP	Ccl5
Ccr5	0	3.06645221566674	0.447	0.06	0	UP	Ccr5
Cxcr3	0	1.78246173412612	0.549	0.168	0	UP	Cxcr3
Ccr9	1.51686136444676e-269	-2.67757103985481	0.064	0.359	2.42910178902504e-265	DOWN	Ccr9
Ccr2	1.99553631716337e-247	2.83678721052636	0.326	0.048	3.19565185830542e-243	UP	Ccr2
Socs1	4.3632168568519e-221	-3.60858833930291	0.025	0.249	6.98725547456264e-217	DOWN	Socs1
Ccr7	3.88641626208077e-205	-1.10895085776216	0.451	0.715	6.22370700209614e-201	DOWN	Ccr7
Xcl1	1.22032487760205e-183	2.07959758080704	0.303	0.065	1.95422825899193e-179	UP	Xcl1
Ccl4	3.6756332756182e-120	2.21203460629434	0.172	0.025	5.88615912757499e-116	UP	Ccl4
Cxcr4	4.4975978337701e-17	0.486543625319847	0.227	0.156	7.20245317099944e-13	NOT	Cxcr4
Cxcr6	1.98491657094307e-12	-0.413023951054201	0.265	0.325	3.17864539670823e-08	NOT	Cxcr6
Ccl3	0.000109539751870811	0.883414873570354	0.012	0.004	1	NOT	Ccl3
Cxcr5	0.000226880455488047	0.321114349957738	0.104	0.081	1	NOT	Cxcr5
Ccl6	0.000802382255326016	-0.821139221117191	0.011	0.019	1	NOT	Ccl6
Ccrl2	0.00525706377530343	1.18225935534467	0.005	0.002	1	NOT	Ccrl2
Ccl9	0.0208199052457002	1.86033126045731	0.003	0.001	1	NOT	Ccl9
Ccl25	0.051511498640977	0.0914994102030526	0.155	0.139	1	NOT	Ccl25
Ccr6	0.0753945116190876	0.38542230520107	0.011	0.008	1	NOT	Ccr6
Ccl28	0.201053792088231	0.473308137348067	0.005	0.003	1	NOT	Ccl28
Ccr3	0.300909536767774	-0.761157116288957	0.002	0.003	1	NOT	Ccr3
Ccr10	0.404926120973908	0.714480393993858	0.004	0.003	1	NOT	Ccr10
Cxcr2	0.417737871239101	-0.402703145376482	0.003	0.004	1	NOT	Cxcr2
Ccr4	0.658817237801019	-0.380676839046483	0.002	0.002	1	NOT	Ccr4
Ccr1	0.659726663445858	-0.139668739542687	0.002	0.003	1	NOT	Ccr1
Ccl27a	0.831387728304777	-0.0872013196485524	0.011	0.012	1	NOT	Ccl27a
