# Supplementary material for: Loss of SOCS1 in Donor T Cells Exacerbates Intestinal GVHD by Driving a Chemokine‐Dependent Pro‐Inflammatory Immune Microenvironment
Source: Adv Sci (Weinh). 2026 Jan 25;13(18):e13735. doi: 10.1002/advs.202513735 (PMC13042394; doi:10.1002/advs.202513735)
Supplement: Supplementary file 2 — Supporting File: advs73975‐sup‐0002‐DataFile.zip. [file ADVS-13-e13735-s002.zip › Supplementary Data 1.csv]

	X	baseMean	log2FoldChange	lfcSE	stat	pvalue	padj
1	Cxcr3	43.4023969947432	1.71246802287042	0.22016766452022	7.77801784200309	7.36696817796024e-15	5.601729264549e-12
2	Ccr5	17.8751966017293	2.6373422006399	0.381574477678811	6.91173638416109	4.78756927774789e-12	2.15114192320627e-09
3	Ccr9	13.1605701315585	-2.690259301	0.412778125037545	-6.517446391	7.15143664297213e-11	2.43765349019929e-08
4	Ccr2	15.0329192528992	2.66025348125742	0.444061765193078	5.99072851971559	2.08903109865454e-09	5.58110065140544e-07
5	Ccl5	47.972389948758	1.70278157119147	0.323300863783446	5.26686366149654	1.38774191037104e-07	2.11043519754119e-05
6	Socs1	2.87447527251439	-3.278443302	0.990085547430749	-3.311272758	0.000928726359206746	0.0364303970665027
7	Ccl4	3.3543197454153	2.75857803900791	0.847155579100888	3.25628267942906	0.00112881306516147	0.0417914499967084
8	Xcl1	5.68403531570424	1.33502664512341	0.535528427685556	2.4929146168638	0.012669930960038	0.254041110628754
9	Ccr7	118.246932125315	-0.356258494	0.194281095646955	-1.833727016	0.0666945262042663	0.698171256838424
10	Cxcr6	15.7113522057422	-0.415086943	0.287717097607662	-1.442691262	0.149107461843908	0.985904521957879
11	Cxcr5	9.80646776672362	0.469977752199254	0.387726803592157	1.21213634921566	0.225460191549264	0.99999518002775
12	Cxcr4	42.7678171256935	-0.203844827	0.259094599612898	-0.786758301	0.431423367778006	0.99999518002775
