# Supplementary material for: Loss of SOCS1 in Donor T Cells Exacerbates Intestinal GVHD by Driving a Chemokine‐Dependent Pro‐Inflammatory Immune Microenvironment
Source: Adv Sci (Weinh). 2026 Jan 25;13(18):e13735. doi: 10.1002/advs.202513735 (PMC13042394; doi:10.1002/advs.202513735)
Supplement: Supplementary file 2 — Supporting File: advs73975‐sup‐0002‐DataFile.zip. [file ADVS-13-e13735-s002.zip › Supplementary Data 2.csv]

	chrom	start	end	baseMean	log2FoldChange	lfcSE	stat	pvalue	padj	sig	peak_center	TSS	gene	strand	distance	gene_id	symbol_id	peak_gene
1	chr1	128497588	128498262	18.2917610051093	0.156021497856011	0.182310755242732	0.855799745046753	0.39210855627926	0.585127132095778	None	128497925	128516579	ENSMUSG00000045382.7	-	-18654	ENSMUSG00000045382	Cxcr4	Cxcr4_128497925
2	chr1	128518436	128519389	37.6830585752075	0.0359323773468373	0.138364579895478	0.25969346616006	0.795100233023735	0.88342438512714	None	128518912	128519946	ENSMUSG00000045382.7	-	-1034	ENSMUSG00000045382	Cxcr4	Cxcr4_128518912
3	chr1	74235103	74235519	6.45014113602611	-0.626007447503928	0.292560338000589	-2.13975500500915	0.0323745712319283	0.112531128484709	None	74235311	74233790	ENSMUSG00000048480.6	-	1521	ENSMUSG00000048480	Cxcr1	Cxcr1_74235311
4	chr11	101064571	101065017	28.9549158509786	-0.186543507346806	0.149980991959981	-1.24378099457151	0.213580177013557	0.401979920619854	None	101064794	101064442	ENSMUSG00000044052.4	-	352	ENSMUSG00000044052	Ccr10	Ccr10_101064794
5	chr11	81938878	81939206	3.87521008961202	0.442029151145385	0.362723451284205	1.21863957122265	0.222981022883043	0.41315642843164	None	81939042	81937916	ENSMUSG00000035373.3	+	-1126	ENSMUSG00000035373	Ccl7	Ccl7_81939042
6	chr11	82065609	82066035	6.77886697587723	-0.0352207154573988	0.280291740840767	-0.125657343137369	0.900003169382797	0.945714620679352	None	82065822	82067649	ENSMUSG00000020702.14	-	-1827	ENSMUSG00000020702	Ccl1	Ccl1_82065822
7	chr11	82068600	82068943	7.24552609362805	0.307534833553334	0.274729014635825	1.11941155527747	0.262964603551367	0.458206449938966	None	82068771	82068959	ENSMUSG00000020702.14	-	-188	ENSMUSG00000020702	Ccl1	Ccl1_82068771
8	chr11	82073929	82074665	19.9926252110256	0.263676045020386	0.174787212505124	1.50855455179627	0.131412655943783	0.293963848443947	None	82074297	82070638	ENSMUSG00000020702.14	-	3659	ENSMUSG00000020702	Ccl1	Ccl1_82074297
9	chr11	82085810	82086286	5.5987265801744	1.26804228083014	0.327747951257393	3.8689556287548	0.000109302529046482	0.00116909382118688	Up	82086048	82087714	ENSMUSG00000020702.14	-	-1666	ENSMUSG00000020702	Ccl1	Ccl1_82086048
10	chr11	82094561	82094895	4.90709763991253	1.46497253285807	0.360194715128027	4.06716831571881	4.75878718744639e-05	0.000571905970254464	Up	82094728	82088149	ENSMUSG00000020702.14	-	6579	ENSMUSG00000020702	Ccl1	Ccl1_82094728
11	chr11	82096949	82097412	4.98464594777425	0.837936693100353	0.331452299171485	2.52807627279974	0.0114689433191222	0.052615322040525	None	82097180	82088149	ENSMUSG00000020702.14	-	9031	ENSMUSG00000020702	Ccl1	Ccl1_82097180
12	chr11	82105061	82105774	40.2825901589915	1.98583447437652	0.154596593113962	12.8452667318008	9.14362302974071e-38	1.12395829578222e-34	Up	82105417	82088149	ENSMUSG00000020702.14	-	17268	ENSMUSG00000020702	Ccl1	Ccl1_82105417
13	chr11	83421135	83421609	17.2006328450002	1.27602153738729	0.204649406012935	6.23515876369873	4.51320130897169e-10	1.65561308974317e-08	Up	83421372	83421344	ENSMUSG00000035042.3	-	28	ENSMUSG00000035042	Ccl5	Ccl5_83421372
14	chr11	83425687	83426339	46.576140723068	1.49761811043703	0.134883405490865	11.1030567843904	1.21225508825313e-28	5.56177512285936e-26	Up	83426013	83421344	ENSMUSG00000035042.3	-	4669	ENSMUSG00000035042	Ccl5	Ccl5_83426013
15	chr11	83427357	83428278	22.0148793758652	1.33923126852663	0.183442828000273	7.30053762867542	2.86620118386803e-13	1.77163321563395e-11	Up	83427817	83421344	ENSMUSG00000035042.3	-	6473	ENSMUSG00000035042	Ccl5	Ccl5_83427817
16	chr11	83431850	83432085	5.99297814616122	1.124467342247	0.320430562506007	3.50923873632034	0.000449391329012383	0.00389223553494121	Up	83431967	83421344	ENSMUSG00000035042.3	-	10623	ENSMUSG00000035042	Ccl5	Ccl5_83431967
17	chr11	83440823	83441567	24.285630368731	0.891105924538319	0.165078245204027	5.39808212424942	6.73570363394623e-08	1.60213346494327e-06	None	83441195	83421344	ENSMUSG00000035042.3	-	19851	ENSMUSG00000035042	Ccl5	Ccl5_83441195
18	chr11	83449497	83450087	6.74522407398173	1.16713981152221	0.297523439053996	3.92284996178197	8.75076503975524e-05	0.000966803876352189	Up	83449792	83466209	ENSMUSG00000019122.9	-	-16417	ENSMUSG00000019122	Ccl9	Ccl9_83449792
19	chr11	83451222	83451692	12.9169583409666	2.11959975540268	0.255590085993006	8.2929654613469	1.10459422539292e-16	1.18022226222536e-14	Up	83451457	83466209	ENSMUSG00000019122.9	-	-14752	ENSMUSG00000019122	Ccl9	Ccl9_83451457
20	chr11	83459686	83460677	7.68308570719724	0.958808771687872	0.275247146320258	3.48344672962483	0.000495001620660909	0.00422824971606629	None	83460181	83466209	ENSMUSG00000019122.9	-	-6028	ENSMUSG00000019122	Ccl9	Ccl9_83460181
21	chr11	83469884	83470301	3.53964703915418	0.861276286895463	0.390694462447339	2.20447528613629	0.0274909361365691	0.100249427726411	None	83470092	83469462	ENSMUSG00000019122.9	-	630	ENSMUSG00000019122	Ccl9	Ccl9_83470092
22	chr11	83539838	83540707	6.94107483746865	1.13256004782258	0.297339256034447	3.80898258416093	0.00013953978490706	0.00143934095106239	Up	83540272	83540181	ENSMUSG00000000982.6	-	91	ENSMUSG00000000982	Ccl3	Ccl3_83540272
23	chr11	83548240	83548759	14.6292331001607	2.1712586461134	0.245795723139011	8.83359001688339	1.01368689072757e-18	1.42022983320453e-16	Up	83548499	83553409	ENSMUSG00000018930.4	+	4910	ENSMUSG00000018930	Ccl4	Ccl4_83548499
24	chr11	83552924	83553604	37.1346031843716	2.06743722819283	0.160051408118967	12.9173323277237	3.59386798782044e-38	4.68273811077028e-35	Up	83553264	83553409	ENSMUSG00000018930.4	+	145	ENSMUSG00000018930	Ccl4	Ccl4_83553264
25	chr11	99014794	99015138	10.531554612949	-0.645364824665239	0.239650272864694	-2.69294425143263	0.00708241103470784	0.0364406883983716	None	99014966	99035783	ENSMUSG00000037944.9	-	-20817	ENSMUSG00000037944	Ccr7	Ccr7_99014966
26	chr11	99015850	99016632	10.6798780154237	0.406848074068026	0.230298038337011	1.76661545624048	0.0772926507066552	0.206679482059099	None	99016241	99035783	ENSMUSG00000037944.9	-	-19542	ENSMUSG00000037944	Ccr7	Ccr7_99016241
27	chr11	99021548	99022018	16.3491734774141	-0.271379857586191	0.196631404872584	-1.3801450371676	0.16754199285197	0.344870595748215	None	99021783	99035783	ENSMUSG00000037944.9	-	-14000	ENSMUSG00000037944	Ccr7	Ccr7_99021783
28	chr11	99022143	99022746	33.6528260000862	0.486148900546128	0.143078041963407	3.39778832499303	0.000679329608212099	0.00550057726142307	None	99022444	99035783	ENSMUSG00000037944.9	-	-13339	ENSMUSG00000037944	Ccr7	Ccr7_99022444
29	chr11	99023173	99023628	28.2090644895442	0.365522785038461	0.156382518787905	2.33736345898229	0.0194202934539696	0.0778677284064794	None	99023400	99035783	ENSMUSG00000037944.9	-	-12383	ENSMUSG00000037944	Ccr7	Ccr7_99023400
30	chr11	99027168	99027781	49.2754687849643	0.0380587838435955	0.122443819552814	0.310826499717117	0.755932522988667	0.862042420684815	None	99027474	99035783	ENSMUSG00000037944.9	-	-8309	ENSMUSG00000037944	Ccr7	Ccr7_99027474
31	chr11	99035296	99035714	24.1701866527973	-0.184351872076625	0.170325576540821	-1.08234990786861	0.27909707746692	0.475755396527706	None	99035505	99035783	ENSMUSG00000037944.9	-	-278	ENSMUSG00000037944	Ccr7	Ccr7_99035505
32	chr11	99038620	99038982	31.4166204374171	0.0972994307159095	0.146689130767424	0.663303614977294	0.507136121810003	0.683351647215657	None	99038801	99039910	ENSMUSG00000037944.9	-	-1109	ENSMUSG00000037944	Ccr7	Ccr7_99038801
33	chr11	99040973	99041594	34.9332415375305	-0.220750823119222	0.139104323381914	-1.58694437205338	0.11252524408558	0.265410634188895	None	99041283	99039910	ENSMUSG00000037944.9	-	1373	ENSMUSG00000037944	Ccr7	Ccr7_99041283
34	chr11	99043132	99043462	23.5328852893551	-0.16078966297876	0.167035669184731	-0.962606751980242	0.335744907843308	0.532809904296488	None	99043297	99045824	ENSMUSG00000037944.9	-	-2527	ENSMUSG00000037944	Ccr7	Ccr7_99043297
35	chr11	99043649	99043885	23.948268750631	0.183641923647593	0.172005845149814	1.06764932021725	0.285678727197045	0.48280586780877	None	99043767	99045824	ENSMUSG00000037944.9	-	-2057	ENSMUSG00000037944	Ccr7	Ccr7_99043767
36	chr13	120090640	120091003	8.27054955747542	-0.703694543963041	0.266217268984775	-2.64330915363453	0.00821000344665416	0.0407615847085865	None	120090821	120085408	ENSMUSG00000074715.4	+	-5413	ENSMUSG00000074715	Ccl28	Ccl28_120090821
37	chr13	120093076	120093707	34.9680724742874	-0.265655809315646	0.144494609359297	-1.83851709412267	0.0659862453133633	0.185619080134728	None	120093391	120085408	ENSMUSG00000074715.4	+	-7983	ENSMUSG00000074715	Ccl28	Ccl28_120093391
38	chr13	120102049	120102429	5.14882778513669	0.0700663849395264	0.317182229210744	0.220902618390302	0.825168258602541	0.903419602724043	None	120102239	120107404	ENSMUSG00000074715.4	+	5165	ENSMUSG00000074715	Ccl28	Ccl28_120102239
39	chr13	120114638	120115042	5.01832896464397	0.443261568561104	0.326300712133832	1.3584449928485	0.174322525752902	0.354151707311108	None	120114840	120112602	ENSMUSG00000074715.4	+	-2238	ENSMUSG00000074715	Ccl28	Ccl28_120114840
40	chr16	10587504	10587954	29.0692725989885	0.451902040726417	0.151635850597457	2.98017941631803	0.00288079599362841	0.0179221713320185	None	10587729	10602096	ENSMUSG00000038037.6	-	-14367	ENSMUSG00000038037	Socs1	Socs1_10587729
41	chr16	10589853	10590482	76.4142699201601	0.690336682949268	0.101852251079714	6.77782450197373	1.21998913501176e-11	5.87009395545653e-10	None	10590167	10602096	ENSMUSG00000038037.6	-	-11929	ENSMUSG00000038037	Socs1	Socs1_10590167
42	chr16	10595791	10596124	9.30163285411319	0.552505800628042	0.251285657299405	2.19871602130373	0.0278981210297046	0.101289271453646	None	10595957	10602096	ENSMUSG00000038037.6	-	-6139	ENSMUSG00000038037	Socs1	Socs1_10595957
43	chr16	10598504	10598922	12.8898390976429	0.158638436970226	0.211552890115674	0.749876009179003	0.453329384780747	0.639401517408116	None	10598713	10602096	ENSMUSG00000038037.6	-	-3383	ENSMUSG00000038037	Socs1	Socs1_10598713
44	chr16	10599766	10600173	14.3989990903848	-6.38909724492263	0.668760875204386	-9.55363491168649	1.25223837773171e-21	2.5574319144465e-19	Down	10599969	10602096	ENSMUSG00000038037.6	-	-2127	ENSMUSG00000038037	Socs1	Socs1_10599969
45	chr16	10602742	10603974	43.678473312799	-0.925169876675602	0.131064010024663	-7.05891629976459	1.6780610523145e-12	9.17147646788902e-11	None	10603358	10603400	ENSMUSG00000038037.6	-	-42	ENSMUSG00000038037	Socs1	Socs1_10603358
46	chr16	10604135	10604600	35.5600838024425	-0.102789355213001	0.136910906439588	-0.750775507124099	0.452787772156855	0.638928080925447	None	10604367	10603400	ENSMUSG00000038037.6	-	967	ENSMUSG00000038037	Socs1	Socs1_10604367
47	chr17	8470483	8470954	4.27122023918835	2.06977070088388	0.422992322462661	4.89316375492036	9.9227775919513e-07	1.83430608156734e-05	Up	8470718	8470750	ENSMUSG00000040899.15	+	32	ENSMUSG00000040899	Ccr6	Ccr6_8470718
48	chr4	41773457	41774433	24.8066094789302	0.0296017317026284	0.158209670905958	0.18710443889504	0.85157874788627	0.918989330023605	None	41773945	41773937	ENSMUSG00000073888.14	-	8	ENSMUSG00000073888	Ccl27a	Ccl27a_41773945
49	chr8	95462325	95462720	3.91386924872998	0.106364631624786	0.361903287786135	0.293903468729032	0.768831667448048	0.869157011829281	None	95462522	95472217	ENSMUSG00000031779.4	+	9695	ENSMUSG00000031779	Ccl22	Ccl22_95462522
50	chr8	95528329	95528507	2.50569530323293	-0.80414730894601	0.462472300572394	-1.73880102213847	0.0820697687571143	0.215299739174508	None	95528418	95537080	ENSMUSG00000031780.3	+	8662	ENSMUSG00000031780	Ccl17	Ccl17_95528418
51	chr8	95539417	95539800	6.53092931366654	-0.0611066459289177	0.283745020945052	-0.215357597202565	0.82948852686043	0.90595721771048	None	95539608	95538481	ENSMUSG00000031780.3	+	-1127	ENSMUSG00000031780	Ccl17	Ccl17_95539608
52	chr9	110884579	110885464	7.46244327453355	-0.178975372945796	0.267327169350682	-0.669499375542388	0.50317697891932	0.680352658552042	None	110885021	110885496	ENSMUSG00000043953.13	-	-475	ENSMUSG00000043953	Ccrl2	Ccrl2_110885021
53	chr9	110886349	110886833	7.66776409541136	-0.0604150685839581	0.264247191526766	-0.228630882450982	0.819155819516765	0.899755238913859	None	110886591	110886587	ENSMUSG00000043953.13	-	4	ENSMUSG00000043953	Ccrl2	Ccrl2_110886591
54	chr9	110886974	110887429	7.33606641183459	0.187058948529136	0.273978977369865	0.682749276330829	0.494765286530406	0.673382294062201	None	110887201	110886587	ENSMUSG00000043953.13	-	614	ENSMUSG00000043953	Ccrl2	Ccrl2_110887201
55	chr9	114325380	114326019	15.63412609755	0.317780334949212	0.194665753803562	1.6324408825904	0.102586642670984	0.249691420198452	None	114325699	114325630	ENSMUSG00000047898.8	-	69	ENSMUSG00000047898	Ccr4	Ccr4_114325699
56	chr9	114327322	114327695	10.4151239959743	-0.32905274253479	0.23146984971249	-1.42157928103167	0.155148423058844	0.327917191493016	None	114327508	114325630	ENSMUSG00000047898.8	-	1878	ENSMUSG00000047898	Ccr4	Ccr4_114327508
57	chr9	114329219	114329411	9.1340158318871	-0.258633472832971	0.249789477188392	-1.03540579749045	0.300479439365057	0.497457301293669	None	114329315	114330951	ENSMUSG00000047898.8	-	-1636	ENSMUSG00000047898	Ccr4	Ccr4_114329315
58	chr9	114336444	114336878	8.93678799927692	-0.266200221778419	0.248233396133051	-1.07237876097758	0.283549943628694	0.480617006906696	None	114336661	114333984	ENSMUSG00000047898.8	-	2677	ENSMUSG00000047898	Ccr4	Ccr4_114336661
59	chr9	119911555	119912382	27.4143606155978	0.395612751220098	0.153978178671894	2.5692780277853	0.0101910657472789	0.0481708099388366	None	119911968	119921179	ENSMUSG00000042262.6	+	9211	ENSMUSG00000042262	Ccr8	Ccr8_119911968
60	chr9	119912399	119912702	7.86697396244905	-0.863164419984943	0.275296152811043	-3.13540313284871	0.00171618095313045	0.0117704466697016	None	119912550	119921179	ENSMUSG00000042262.6	+	8629	ENSMUSG00000042262	Ccr8	Ccr8_119912550
61	chr9	119913455	119913886	12.7817045167966	0.580683005185728	0.21717669023044	2.67378144758344	0.00750013122291147	0.0380816810101675	None	119913670	119921179	ENSMUSG00000042262.6	+	7509	ENSMUSG00000042262	Ccr8	Ccr8_119913670
62	chr9	119920183	119920837	4.97227978751949	0.535820701744453	0.329037497645637	1.62844875000088	0.103429767858841	0.251010537574752	None	119920510	119921179	ENSMUSG00000042262.6	+	669	ENSMUSG00000042262	Ccr8	Ccr8_119920510
63	chr9	123596082	123596449	7.81844783847369	-1.66256604710418	0.304617978900301	-5.45787235903211	4.81873850034981e-08	1.18960210139936e-06	Down	123596265	123596275	ENSMUSG00000029530.17	+	10	ENSMUSG00000029530	Ccr9	Ccr9_123596265
64	chr9	123635263	123635805	33.2256912605001	0.048557479473708	0.140139593455566	0.346493651625328	0.728971754358125	0.843443636220674	None	123635534	123635539	ENSMUSG00000048521.9	+	5	ENSMUSG00000048521	Cxcr6	Cxcr6_123635534
65	chr9	123640858	123641302	20.3679514302178	0.423520342884987	0.173473829035349	2.44140770535874	0.0146301274379148	0.0631774511098497	None	123641080	123640056	ENSMUSG00000048521.9	+	-1024	ENSMUSG00000048521	Cxcr6	Cxcr6_123641080
66	chr9	123643137	123644052	38.3485164391705	0.253170756177706	0.134709540036255	1.87938253006854	0.060192279986483	0.174078521278438	None	123643594	123640056	ENSMUSG00000048521.9	+	-3538	ENSMUSG00000048521	Cxcr6	Cxcr6_123643594
67	chr9	123760202	123760653	4.69922268831303	-0.0209873219883028	0.330815018330333	-0.0634412612046108	0.949415131716637	0.973236048764269	None	123760427	123763460	ENSMUSG00000025804.6	-	-3033	ENSMUSG00000025804	Ccr1	Ccr1_123760427
68	chr9	123786135	123786672	9.6368803625079	0.428918305135638	0.240217890630182	1.78553855422851	0.074174003505096	0.200829613263798	None	123786403	123778445	ENSMUSG00000064039.5	-	7958	ENSMUSG00000064039	Ccr1l1	Ccr1l1_123786403
69	chr9	123789645	123790167	5.36887524386309	0.500447723756349	0.312974901617425	1.59900273526753	0.109819994833149	0.261252568589237	None	123789906	123778445	ENSMUSG00000064039.5	-	11461	ENSMUSG00000064039	Ccr1l1	Ccr1l1_123789906
70	chr9	123833553	123833713	3.5705230061445	0.23037254311615	0.381148102906628	0.604417394076825	0.545566174237978	0.714360349659422	None	123833633	123829746	ENSMUSG00000035448.10	+	-3887	ENSMUSG00000035448	Ccr3	Ccr3_123833633
71	chr9	123838971	123839427	10.6750658811373	1.62778686870952	0.257971664458293	6.30994443567151	2.79135665383499e-10	1.06910108548322e-08	Up	123839199	123829746	ENSMUSG00000035448.10	+	-9453	ENSMUSG00000035448	Ccr3	Ccr3_123839199
72	chr9	123841006	123841323	3.90423151414122	1.51052358633614	0.39988907769505	3.77735644855008	0.000158501807306329	0.00160295471036945	Up	123841164	123829746	ENSMUSG00000035448.10	+	-11418	ENSMUSG00000035448	Ccr3	Ccr3_123841164
73	chr9	123844209	123844485	2.25680098252016	1.69800788353915	0.533689030322067	3.18164284267646	0.00146442287917413	0.0103250612720253	Up	123844347	123829746	ENSMUSG00000035448.10	+	-14601	ENSMUSG00000035448	Ccr3	Ccr3_123844347
74	chr9	123867667	123868166	9.27746446705541	0.932576925118611	0.254330936248099	3.66678524789799	0.000245618902518721	0.00232889330231293	None	123867916	123901986	ENSMUSG00000049103.15	+	34070	ENSMUSG00000049103	Ccr2	Ccr2_123867916
75	chr9	123868353	123868871	16.4779497856947	0.698850250964122	0.194912575302193	3.58545491423847	0.000336491134668595	0.00305704377806781	None	123868612	123901986	ENSMUSG00000049103.15	+	33374	ENSMUSG00000049103	Ccr2	Ccr2_123868612
76	chr9	123879824	123880173	3.66328819199373	-0.00829268377971842	0.369998097166116	-0.0224127741283904	0.982118690631034	0.990403853877798	None	123879998	123901986	ENSMUSG00000049103.15	+	21988	ENSMUSG00000049103	Ccr2	Ccr2_123879998
77	chr9	123900343	123901222	7.18365273819138	0.129845471591904	0.275767863459842	0.470850627635997	0.637747407638359	0.779450442927144	None	123900782	123901986	ENSMUSG00000049103.15	+	1204	ENSMUSG00000049103	Ccr2	Ccr2_123900782
78	chr9	123903143	123903739	7.89748846837358	1.26633608890231	0.283807091834403	4.46196069561643	8.12131244206249e-06	0.000121715064248431	Up	123903441	123903991	ENSMUSG00000049103.15	+	550	ENSMUSG00000049103	Ccr2	Ccr2_123903441
79	chr9	123914711	123915283	15.9312789961581	2.81573995298332	0.2663145940392	10.5729840422071	3.9763704609941e-26	1.38532919338666e-23	Up	123914997	123912818	ENSMUSG00000049103.15	+	-2179	ENSMUSG00000049103	Ccr2	Ccr2_123914997
80	chr9	123918524	123918931	11.0582031403319	0.758660468267981	0.232766190436457	3.25932416063272	0.00111677985062005	0.00825940407402042	None	123918727	123921579	ENSMUSG00000079227.11	+	2852	ENSMUSG00000079227	Ccr5	Ccr5_123918727
81	chr9	123921347	123921907	21.3269116493905	2.21897455259689	0.209611511182227	10.5861292639974	3.45588162808467e-26	1.2185187456955e-23	Up	123921627	123921617	ENSMUSG00000079227.11	+	-10	ENSMUSG00000079227	Ccr5	Ccr5_123921627
82	chr9	123926400	123926831	8.85105681983372	2.29565993241128	0.314526838201976	7.29877280277462	2.90404208480759e-13	1.79332168514815e-11	Up	123926615	123926720	ENSMUSG00000079227.11	+	105	ENSMUSG00000079227	Ccr5	Ccr5_123926615
83	chr9	123928445	123928760	6.29633774066048	0.274969971006195	0.292823279958594	0.939030431750771	0.347715120149094	0.544352120498278	None	123928602	123928714	ENSMUSG00000079227.11	+	112	ENSMUSG00000079227	Ccr5	Ccr5_123928602
84	chr9	123946261	123946697	3.34745135517844	1.30268498129073	0.41946226633061	3.10560707328078	0.001898888581338	0.012782671232237	Up	123946479	123947529	ENSMUSG00000079227.11	+	1050	ENSMUSG00000079227	Ccr5	Ccr5_123946479
85	chr9	44426655	44427409	37.9460073502559	0.239874781350628	0.133624642809681	1.79513880304457	0.0726315877792849	0.197978131133954	None	44427032	44425598	ENSMUSG00000047880.16	-	1434	ENSMUSG00000047880	Cxcr5	Cxcr5_44427032
86	chr9	44428606	44429412	36.1140440240375	1.31729955111772	0.146980023509864	8.96243938231049	3.17573573127364e-19	4.75623004958038e-17	Up	44429009	44425598	ENSMUSG00000047880.16	-	3411	ENSMUSG00000047880	Cxcr5	Cxcr5_44429009
87	chr9	44437532	44438298	17.133683002294	0.380569761900022	0.189100334297976	2.01252823435171	0.0441642834725424	0.140374635505326	None	44437915	44437879	ENSMUSG00000047880.16	-	36	ENSMUSG00000047880	Cxcr5	Cxcr5_44437915
88	chr9	44444249	44444980	51.3642546637587	0.763044989952019	0.12817427352015	5.95318365375453	2.62975909609308e-09	8.31276930380242e-08	None	44444614	44437879	ENSMUSG00000047880.16	-	6735	ENSMUSG00000047880	Cxcr5	Cxcr5_44444614
89	chr9	44449118	44449672	12.4917880150232	0.664451013365463	0.219022268468345	3.03371441640189	0.0024156298315952	0.0154912755092623	None	44449395	44437879	ENSMUSG00000047880.16	-	11516	ENSMUSG00000047880	Cxcr5	Cxcr5_44449395
90	chr9	44473663	44474883	14.0375968551809	1.15563959833056	0.2154793207636	5.36311138458802	8.18005288625583e-08	1.91148588768537e-06	Up	44474273	44473174	ENSMUSG00000047880.16	-	1099	ENSMUSG00000047880	Cxcr5	Cxcr5_44474273
91	chr9	44478896	44479855	21.95883891043	1.03603924007593	0.178374774807225	5.80821610676514	6.31419828880516e-09	1.85215535487333e-07	Up	44479375	44473174	ENSMUSG00000047880.16	-	6201	ENSMUSG00000047880	Cxcr5	Cxcr5_44479375
92	chrX	100777486	100777981	19.3100488941473	0.642414674729855	0.182754520106652	3.51517803420103	0.000439459271670354	0.00381686869618076	None	100777733	100777664	ENSMUSG00000050232.7	-	69	ENSMUSG00000050232	Cxcr3	Cxcr3_100777733
93	chrX	100780703	100781332	27.4144079090027	1.58179680581876	0.169608378536723	9.32617138059764	1.09764339194009e-20	1.94851142619904e-18	Up	100781017	100777875	ENSMUSG00000050232.7	-	3142	ENSMUSG00000050232	Cxcr3	Cxcr3_100781017
94	chrX	100784300	100784674	7.63568637696364	2.03469756081076	0.320979179821997	6.33903283676881	2.31211961711648e-10	8.91842989553118e-09	Up	100784487	100777875	ENSMUSG00000050232.7	-	6612	ENSMUSG00000050232	Cxcr3	Cxcr3_100784487
